# Supplementary material for: Argonaute2 Mediates Compensatory Expansion of the Pancreatic β Cell
Source: Cell Metab. 2014 Jan 7;19(1):122–34. doi: 10.1016/j.cmet.2013.11.015 (PMC3945818; doi:10.1016/j.cmet.2013.11.015)
Supplement: Table S1. Small RNA Sequencing Profile of Pancreatic Islets from ob/ob Mice and C57BL/6J Littermates, Related to Figure 1 [file mmc2.xlsx]

## Sheet: WTvsOB
Supplementary Table S1. Small RNA sequencing profile of pancreatic islets from ob/ob mice and C57BL/6J littermates.
mature miRNA	C57BL/6J islet reads	Percent of total reads	OB/OB islet reads	Percent of total reads				C57BL/6J islet reads	OB/OB islet reads
mmu-miR-7a-5p	842839	14.7936	973314	18.1119			total reads	5697318	5373884
mmu-miR-148a-3p	742453	13.0316	775161	14.4246
mmu-miR-375-3p	636788	11.177	666633	12.4051
mmu-let-7c-5p	390398	6.85231	286188	5.32553
mmu-let-7f-5p	326012	5.7222	206163	3.83639
mmu-miR-7b-5p	239864	4.21012	244086	4.54208
mmu-let-7a-5p	227187	3.98761	158351	2.94668
mmu-let-7b-5p	184033	3.23017	129727	2.41403
mmu-miR-30a-5p	174538	3.06351	183551	3.41561
mmu-miR-200c-3p	153868	2.70071	153336	2.85336
mmu-miR-143-3p	90801	1.59375	78525	1.46123
mmu-miR-127-3p	85659	1.5035	100945	1.87844
mmu-miR-379-5p	75904	1.33228	79227	1.4743
mmu-miR-30e-5p	75073	1.31769	42075	0.782953
mmu-miR-141-3p	71102	1.24799	76949	1.43191
mmu-miR-99b-5p	63362	1.11214	57240	1.06515
mmu-miR-30d-5p	61834	1.08532	52807	0.98266
mmu-miR-103-3p	59733	1.04844	36568	0.680476
mmu-miR-24-3p	58673	1.02984	33615	0.625525
mmu-miR-184-3p	56873	0.998242	375	0.00697819
mmu-let-7e-5p	56218	0.986745	50672	0.942931
mmu-miR-27b-3p	54822	0.962242	28588	0.53198
mmu-miR-378-3p	54647	0.959171	27159	0.505389
mmu-miR-101a-3p	51838	0.909867	37175	0.691772
mmu-miR-26a-5p	46550	0.817051	31112	0.578948
mmu-miR-200a-3p	44196	0.775733	51943	0.966582
mmu-miR-152-3p	44121	0.774417	95112	1.76989
mmu-miR-29a-3p	39338	0.690465	35060	0.652415
mmu-miR-126-3p	38584	0.677231	35543	0.661402
mmu-miR-148b-3p	34154	0.599475	42297	0.787084
mmu-miR-182-5p	33286	0.58424	36796	0.684719
mmu-miR-101b-3p	30807	0.540728	27500	0.511734
mmu-miR-183-5p	30321	0.532198	33840	0.629712
mmu-let-7g-5p	29186	0.512276	17129	0.318745
mmu-miR-200b-3p	27367	0.480349	31987	0.595231
mmu-miR-21-5p	27077	0.475259	23480	0.436928
mmu-miR-1839-5p	26076	0.457689	33546	0.624241
mmu-miR-140-3p	20909	0.366997	17429	0.324328
mmu-miR-434-3p	20542	0.360556	18307	0.340666
mmu-miR-541-5p	19299	0.338738	12894	0.239938
mmu-miR-34c-5p	17289	0.303459	12717	0.236644
mmu-miR-429-3p	15717	0.275867	17503	0.325705
mmu-miR-125a-5p	15206	0.266898	12681	0.235975
mmu-let-7d-5p	14791	0.259613	13368	0.248759
mmu-miR-191-5p	12799	0.22465	13219	0.245986
mmu-miR-30c-5p	11490	0.201674	8259	0.153688
mmu-miR-10a-5p	10504	0.184367	8383	0.155995
mmu-miR-129-5p	10299	0.180769	7645	0.142262
mmu-miR-192-5p	9611	0.168693	10263	0.190979
mmu-miR-134-5p	9450	0.165868	8935	0.166267
mmu-let-7i-5p	8284	0.145402	8169	0.152013
mmu-miR-1224-5p	6579	0.115475	7028	0.130781
mmu-miR-381-3p	6265	0.109964	5502	0.102384
mmu-miR-30a-3p	6179	0.108455	7675	0.14282
mmu-miR-340-5p	5626	0.0987482	7320	0.136214
mmu-miR-423-5p	5491	0.0963787	6309	0.117401
mmu-miR-203-3p	5353	0.0939565	1801	0.0335139
mmu-miR-129-2-3p	4889	0.0858123	3691	0.068684
mmu-miR-382-5p	4882	0.0856894	5703	0.106124
mmu-miR-411-5p	4853	0.0851804	3913	0.0728151
mmu-miR-26b-5p	4740	0.083197	3636	0.0676606
mmu-miR-434-5p	4706	0.0826003	4655	0.0866226
mmu-miR-383-5p	4265	0.0748598	1870	0.0347979
mmu-miR-872-5p	3707	0.0650657	2514	0.0467818
mmu-miR-98-5p	3654	0.0641354	2890	0.0537786
mmu-miR-30b-5p	3499	0.0614149	2686	0.0499825
mmu-miR-16-5p	3215	0.0564301	2836	0.0527737
mmu-miR-10b-5p	2976	0.0522351	2088	0.0388546
mmu-miR-151-3p	2971	0.0521473	3076	0.0572398
mmu-miR-22-3p	2960	0.0519543	5947	0.110665
mmu-miR-320-3p	2936	0.051533	5456	0.101528
mmu-miR-23b-3p	2875	0.0504623	1433	0.026666
mmu-miR-146b-5p	2805	0.0492337	3563	0.0663021
mmu-miR-652-3p	2711	0.0475838	1955	0.0363796
mmu-miR-30e-3p	2710	0.0475662	2280	0.0424274
mmu-miR-125b-5p	2707	0.0475136	968	0.018013
mmu-miR-27a-3p	2693	0.0472679	2673	0.0497406
mmu-miR-29c-3p	2654	0.0465833	3407	0.0633992
mmu-miR-181a-5p	2632	0.0461972	1092	0.0203205
mmu-miR-28-3p	2612	0.0458461	2256	0.0419808
mmu-miR-136-3p	2549	0.0447403	2491	0.0463538
mmu-miR-744-5p	2527	0.0443542	2781	0.0517503
mmu-miR-146a-5p	2464	0.0432484	4135	0.0769462
mmu-miR-186-5p	2312	0.0405805	2664	0.0495731
mmu-miR-3099-3p	2233	0.0391939	1475	0.0274476
mmu-miR-872-3p	2149	0.0377195	1799	0.0334767
mmu-miR-136-5p	2125	0.0372983	2386	0.0443999
mmu-miR-29b-3p	1984	0.0348234	2218	0.0412737
mmu-miR-369-3p	1969	0.0345601	2445	0.0454978
mmu-miR-194-5p	1774	0.0311375	1909	0.0355237
mmu-miR-93-5p	1750	0.0307162	1698	0.0315973
mmu-miR-127-5p	1681	0.0295051	2762	0.0513967
mmu-miR-1981-5p	1676	0.0294174	2665	0.0495917
mmu-miR-129-1-3p	1630	0.02861	1453	0.0270382
mmu-miR-1843-5p	1554	0.027276	1463	0.0272243
mmu-miR-30c-2-3p	1504	0.0263984	1398	0.0260147
mmu-miR-132-3p	1425	0.0250118	8011	0.149073
mmu-miR-485-5p	1417	0.0248714	1368	0.0254564
mmu-miR-148a-5p	1306	0.0229231	1458	0.0271312
mmu-miR-151-5p	1294	0.0227124	1359	0.025289
mmu-miR-106b-5p	1262	0.0221508	1100	0.0204694
mmu-miR-410-3p	1248	0.021905	2326	0.0432834
mmu-miR-138-5p	1142	0.0200445	1215	0.0226093
mmu-miR-200b-5p	1134	0.0199041	1496	0.0278383
mmu-miR-671-5p	1107	0.0194302	2362	0.0439533
mmu-miR-341-3p	1095	0.0192196	1613	0.0300155
mmu-miR-28-5p	1087	0.0190792	1144	0.0212881
mmu-miR-25-3p	1078	0.0189212	924	0.0171943
mmu-miR-23a-3p	1059	0.0185877	1143	0.0212695
mmu-miR-300-3p	1057	0.0185526	1408	0.0262008
mmu-miR-126-5p	1030	0.0180787	1523	0.0283408
mmu-miR-222-3p	964	0.0169202	465	0.00865296
mmu-miR-153-3p	913	0.0160251	785	0.0146077
mmu-miR-204-5p	890	0.0156214	844	0.0157056
mmu-miR-185-5p	883	0.0154985	1117	0.0207857
mmu-miR-370-3p	867	0.0152177	811	0.0150915
mmu-miR-376b-5p	855	0.0150071	1160	0.0215859
mmu-miR-1198-5p	825	0.0144805	677	0.012598
mmu-miR-217-5p	813	0.0142699	1031	0.0191854
mmu-miR-409-3p	803	0.0140944	771	0.0143472
mmu-miR-425-5p	770	0.0135151	647	0.0120397
mmu-miR-598-3p	758	0.0133045	559	0.0104022
mmu-miR-345-3p	726	0.0127428	865	0.0160964
mmu-miR-879-5p	720	0.0126375	651	0.0121141
mmu-miR-31-5p	707	0.0124093	440	0.00818775
mmu-miR-15a-5p	684	0.0120056	512	0.00952756
mmu-miR-423-3p	678	0.0119003	512	0.00952756
mmu-miR-99a-5p	669	0.0117424	286	0.00532204
mmu-miR-376a-5p	649	0.0113913	938	0.0174548
mmu-miR-1843b-5p	646	0.0113387	716	0.0133237
mmu-miR-380-5p	636	0.0111631	546	0.0101602
mmu-miR-666-5p	521	0.00914465	1611	0.0299783
mmu-miR-330-5p	519	0.00910955	531	0.00988112
mmu-miR-676-3p	514	0.00902179	934	0.0173804
mmu-miR-384-5p	509	0.00893403	758	0.0141053
mmu-miR-532-5p	503	0.00882872	718	0.0133609
mmu-miR-96-5p	500	0.00877606	658	0.0122444
mmu-miR-187-3p	488	0.00856543	397	0.00738758
mmu-miR-140-5p	484	0.00849523	335	0.00623385
mmu-miR-100-5p	477	0.00837236	226	0.00420552
mmu-miR-107-3p	474	0.0083197	366	0.00681072
mmu-miR-1a-3p	472	0.0082846	214	0.00398222
mmu-miR-376a-3p	453	0.00795111	659	0.012263
mmu-miR-540-3p	440	0.00772293	595	0.0110721
mmu-miR-409-5p	438	0.00768783	686	0.0127654
mmu-miR-215-5p	430	0.00754741	60	0.00111651
mmu-miR-374-5p	429	0.00752986	240	0.00446604
mmu-miR-345-5p	424	0.0074421	664	0.0123561
mmu-miR-92a-3p	423	0.00742455	236	0.00439161
mmu-miR-181c-5p	416	0.00730168	563	0.0104766
mmu-miR-130a-3p	401	0.0070384	567	0.010551
mmu-miR-130b-3p	400	0.00702085	557	0.0103649
mmu-miR-433-3p	398	0.00698574	857	0.0159475
mmu-miR-200a-5p	393	0.00689798	538	0.0100114
mmu-miR-720	383	0.00672246	374	0.00695958
mmu-miR-340-3p	372	0.00652939	536	0.00997416
mmu-miR-181b-5p	371	0.00651184	155	0.00288432
mmu-miR-221-3p	367	0.00644163	352	0.0065502
mmu-miR-22-5p	366	0.00642408	676	0.0125794
mmu-miR-148b-5p	363	0.00637142	380	0.00707124
mmu-miR-99b-3p	341	0.00598527	778	0.0144774
mmu-miR-330-3p	334	0.00586241	292	0.00543369
mmu-miR-344-3p	332	0.0058273	236	0.00439161
mmu-miR-361-5p	330	0.0057922	373	0.00694098
mmu-miR-221-5p	321	0.00563423	113	0.00210276
mmu-miR-378b	317	0.00556402	206	0.00383335
mmu-miR-24-2-5p	313	0.00549381	558	0.0103836
mmu-miR-770-3p	311	0.00545871	329	0.0061222
mmu-miR-877-5p	304	0.00533584	591	0.0109976
mmu-miR-667-5p	302	0.00530074	290	0.00539647
mmu-let-7d-3p	301	0.00528319	170	0.00316345
mmu-miR-342-3p	300	0.00526564	276	0.00513595
mmu-miR-7a-2-3p	281	0.00493215	239	0.00444744
mmu-miR-328-3p	275	0.00482683	248	0.00461491
mmu-miR-9-5p	275	0.00482683	227	0.00422413
mmu-miR-1843-3p	268	0.00470397	170	0.00316345
mmu-miR-137-3p	257	0.00451089	63	0.00117234
mmu-miR-664-5p	248	0.00435293	387	0.0072015
mmu-miR-142-3p	246	0.00431782	249	0.00463352
mmu-miR-582-3p	245	0.00430027	473	0.00880183
mmu-miR-195-5p	244	0.00428272	270	0.0050243
mmu-miR-106b-3p	235	0.00412475	257	0.00478239
mmu-miR-338-5p	235	0.00412475	110	0.00204694
mmu-miR-574-3p	234	0.0041072	270	0.0050243
mmu-miR-676-5p	226	0.00396678	294	0.0054709
mmu-miR-672-5p	224	0.00393167	92	0.00171198
mmu-miR-494-3p	219	0.00384391	446	0.0082994
mmu-miR-500-3p	218	0.00382636	382	0.00710845
mmu-miR-425-3p	217	0.00380881	144	0.00267963
mmu-miR-673-5p	217	0.00380881	333	0.00619664
mmu-miR-1839-3p	215	0.00377371	257	0.00478239
mmu-miR-145-5p	206	0.00361574	359	0.00668046
mmu-miR-141-5p	205	0.00359818	243	0.00452187
mmu-miR-20a-5p	203	0.00356308	118	0.0021958
mmu-miR-376c-3p	201	0.00352798	199	0.00370309
mmu-miR-501-3p	199	0.00349287	329	0.0061222
mmu-miR-574-5p	196	0.00344022	487	0.00906235
mmu-miR-34b-5p	195	0.00342266	200	0.0037217
mmu-miR-29b-2-5p	194	0.00340511	200	0.0037217
mmu-miR-338-3p	193	0.00338756	67	0.00124677
mmu-miR-668-3p	190	0.0033349	147	0.00273545
mmu-miR-667-3p	188	0.0032998	224	0.00416831
mmu-miR-27b-5p	182	0.00319449	88	0.00163755
mmu-miR-32-5p	177	0.00310672	159	0.00295875
mmu-miR-205-5p	175	0.00307162	117	0.0021772
mmu-miR-190-5p	171	0.00300141	179	0.00333092
mmu-miR-376b-3p	169	0.00296631	276	0.00513595
mmu-miR-181d-5p	168	0.00294876	355	0.00660602
mmu-miR-199a-3p	168	0.00294876	119	0.00221441
mmu-miR-128-3p	167	0.0029312	249	0.00463352
mmu-miR-3068-5p	167	0.0029312	132	0.00245632
mmu-miR-484	165	0.0028961	217	0.00403805
mmu-miR-216b-5p	162	0.00284344	255	0.00474517
mmu-miR-210-3p	160	0.00280834	49	0.000911817
mmu-miR-431-5p	158	0.00277323	308	0.00573142
mmu-miR-335-5p	155	0.00272058	29	0.000539647
mmu-miR-700-5p	155	0.00272058	101	0.00187946
mmu-miR-384-3p	152	0.00266792	110	0.00204694
mmu-miR-700-3p	147	0.00258016	96	0.00178642
mmu-miR-92b-3p	144	0.00252751	72	0.00133981
mmu-miR-532-3p	136	0.00238709	175	0.00325649
mmu-miR-299-3p	135	0.00236954	143	0.00266102
mmu-miR-411-3p	134	0.00235198	130	0.00241911
mmu-miR-15b-5p	133	0.00233443	136	0.00253076
mmu-miR-324-5p	132	0.00231688	175	0.00325649
mmu-miR-369-5p	131	0.00229933	89	0.00165616
mmu-miR-154-5p	129	0.00226422	109	0.00202833
mmu-miR-17-5p	129	0.00226422	81	0.00150729
mmu-miR-152-5p	127	0.00222912	240	0.00446604
mmu-miR-144-5p	126	0.00221157	83	0.00154451
mmu-miR-212-3p	126	0.00221157	1057	0.0196692
mmu-miR-149-5p	125	0.00219401	56	0.00104208
mmu-miR-216a-5p	120	0.00210625	178	0.00331232
mmu-miR-322-5p	117	0.0020536	112	0.00208415
mmu-miR-497-5p	114	0.00200094	121	0.00225163
mmu-miR-1968-5p	112	0.00196584	141	0.0026238
mmu-miR-708-5p	109	0.00191318	1208	0.0224791
mmu-miR-125a-3p	106	0.00186052	93	0.00173059
mmu-miR-337-5p	105	0.00184297	217	0.00403805
mmu-miR-3068-3p	104	0.00182542	201	0.00374031
mmu-miR-542-3p	101	0.00177276	105	0.00195389
mmu-miR-27a-5p	97	0.00170256	106	0.0019725
mmu-miR-3102-3p	97	0.00170256	95	0.00176781
mmu-miR-323-3p	96	0.001685	132	0.00245632
mmu-miR-708-3p	96	0.001685	1082	0.0201344
mmu-miR-1957	93	0.00163235	544	0.010123
mmu-miR-342-5p	92	0.00161479	62	0.00115373
mmu-miR-664-3p	90	0.00157969	73	0.00135842
mmu-miR-339-5p	89	0.00156214	67	0.00124677
mmu-miR-139-5p	88	0.00154459	94	0.0017492
mmu-miR-301a-3p	88	0.00154459	73	0.00135842
mmu-miR-16-1-3p	87	0.00152703	57	0.00106069
mmu-miR-199b-3p	85	0.00149193	57	0.00106069
mmu-miR-362-5p	85	0.00149193	73	0.00135842
mmu-miR-5109	85	0.00149193	125	0.00232606
mmu-let-7b-3p	82	0.00143927	39	0.000725732
mmu-miR-212-5p	80	0.00140417	396	0.00736897
mmu-miR-30b-3p	78	0.00136907	81	0.00150729
mmu-miR-325-5p	77	0.00135151	128	0.00238189
mmu-miR-487b-3p	76	0.00133396	69	0.00128399
mmu-miR-539-5p	74	0.00129886	99	0.00184224
mmu-miR-361-3p	73	0.0012813	61	0.00113512
mmu-miR-5115	73	0.0012813	530	0.00986251
mmu-miR-670-3p	73	0.0012813	82	0.0015259
mmu-miR-541-3p	72	0.00126375	62	0.00115373
mmu-miR-324-3p	70	0.00122865	57	0.00106069
mmu-miR-92b-5p	70	0.00122865	52	0.000967643
mmu-miR-329-5p	69	0.0012111	82	0.0015259
mmu-miR-380-3p	69	0.0012111	53	0.000986251
mmu-miR-145-3p	68	0.00119354	75	0.00139564
mmu-miR-1943-5p	68	0.00119354	53	0.000986251
mmu-miR-673-3p	66	0.00115844	64	0.00119094
mmu-miR-101c	65	0.00114089	37	0.000688515
mmu-miR-339-3p	65	0.00114089	66	0.00122816
mmu-miR-5117-3p	65	0.00114089	43	0.000800166
mmu-miR-455-3p	64	0.00112334	129	0.0024005
mmu-miR-301b-3p	63	0.00110578	94	0.0017492
mmu-miR-34c-3p	63	0.00110578	110	0.00204694
mmu-miR-34a-5p	62	0.00108823	95	0.00176781
mmu-miR-24-1-5p	58	0.00101802	23	0.000427996
mmu-miR-540-5p	58	0.00101802	46	0.000855992
mmu-miR-34b-3p	57	0.00100047	73	0.00135842
mmu-miR-19b-3p	56	0.000982919	29	0.000539647
mmu-miR-325-3p	56	0.000982919	86	0.00160033
mmu-miR-181c-3p	55	0.000965367	59	0.0010979
mmu-miR-222-5p	55	0.000965367	21	0.000390779
mmu-miR-17-3p	54	0.000947814	34	0.00063269
mmu-miR-335-3p	54	0.000947814	13	0.000241911
mmu-miR-154-3p	53	0.000930262	85	0.00158172
mmu-miR-879-3p	53	0.000930262	67	0.00124677
mmu-miR-143-5p	52	0.00091271	61	0.00113512
mmu-miR-29a-5p	52	0.00091271	66	0.00122816
mmu-miR-3970	52	0.00091271	56	0.00104208
mmu-miR-410-5p	52	0.00091271	64	0.00119094
mmu-miR-421-3p	52	0.00091271	62	0.00115373
mmu-miR-493-5p	52	0.00091271	70	0.0013026
mmu-miR-183-3p	51	0.000895158	133	0.00247493
mmu-miR-331-3p	49	0.000860054	55	0.00102347
mmu-miR-350-3p	48	0.000842502	32	0.000595472
mmu-miR-412-5p	48	0.000842502	95	0.00176781
mmu-miR-379-3p	47	0.00082495	52	0.000967643
mmu-miR-3107-5p	46	0.000807397	35	0.000651298
mmu-miR-122-5p	45	0.000789845	42	0.000781558
mmu-miR-376c-5p	45	0.000789845	57	0.00106069
mmu-miR-486-5p	45	0.000789845	35	0.000651298
mmu-miR-150-5p	44	0.000772293	76	0.00141425
mmu-miR-224-5p	44	0.000772293	60	0.00111651
mmu-miR-329-3p	43	0.000754741	35	0.000651298
mmu-miR-337-3p	43	0.000754741	107	0.00199111
mmu-miR-299-5p	42	0.000737189	38	0.000707124
mmu-miR-3086-5p	42	0.000737189	32	0.000595472
mmu-miR-760-3p	42	0.000737189	56	0.00104208
mmu-miR-200c-5p	41	0.000719637	62	0.00115373
mmu-miR-3473b	41	0.000719637	74	0.00137703
mmu-miR-29b-1-5p	40	0.000702085	23	0.000427996
mmu-miR-296-3p	39	0.000684533	32	0.000595472
mmu-miR-3095-3p	39	0.000684533	46	0.000855992
mmu-miR-21-3p	38	0.00066698	25	0.000465213
mmu-miR-671-3p	38	0.00066698	34	0.00063269
mmu-miR-186-3p	37	0.000649428	42	0.000781558
mmu-miR-296-5p	37	0.000649428	12	0.000223302
mmu-miR-377-3p	37	0.000649428	69	0.00128399
mmu-miR-582-5p	36	0.000631876	56	0.00104208
mmu-miR-665-3p	36	0.000631876	54	0.00100486
mmu-miR-219-1-3p	35	0.000614324	34	0.00063269
mmu-miR-455-5p	35	0.000614324	137	0.00254937
mmu-miR-298-5p	34	0.000596772	20	0.00037217
mmu-miR-33-5p	34	0.000596772	32	0.000595472
mmu-miR-431-3p	33	0.00057922	24	0.000446604
mmu-miR-802-5p	33	0.00057922	50	0.000930426
mmu-miR-187-5p	32	0.000561668	19	0.000353562
mmu-miR-218-5p	32	0.000561668	10	0.000186085
mmu-miR-669c-5p	32	0.000561668	11	0.000204694
mmu-miR-670-5p	32	0.000561668	47	0.0008746
mmu-miR-485-3p	31	0.000544116	30	0.000558255
mmu-miR-26b-3p	30	0.000526564	24	0.000446604
mmu-miR-378-5p	30	0.000526564	18	0.000334953
mmu-miR-125b-2-3p	29	0.000509011	17	0.000316345
mmu-miR-451	29	0.000509011	40	0.000744341
mmu-miR-7a-1-3p	29	0.000509011	30	0.000558255
mmu-miR-101a-5p	28	0.000491459	22	0.000409387
mmu-miR-125b-1-3p	27	0.000473907	9	0.000167477
mmu-miR-3057-5p	27	0.000473907	36	0.000669907
mmu-miR-666-3p	27	0.000473907	48	0.000893209
mmu-miR-181a-1-3p	26	0.000456355	18	0.000334953
mmu-miR-31-3p	26	0.000456355	9	0.000167477
mmu-miR-679-5p	26	0.000456355	86	0.00160033
mmu-miR-132-5p	25	0.000438803	140	0.00260519
mmu-miR-188-5p	25	0.000438803	40	0.000744341
mmu-miR-3082-3p	24	0.000421251	13	0.000241911
mmu-let-7a-1-3p	23	0.000403699	24	0.000446604
mmu-let-7c-2-3p	23	0.000403699	23	0.000427996
mmu-miR-29c-5p	23	0.000403699	33	0.000614081
mmu-miR-679-3p	23	0.000403699	57	0.00106069
mmu-let-7f-2-3p	22	0.000386147	13	0.000241911
mmu-let-7i-3p	22	0.000386147	49	0.000911817
mmu-miR-206-3p	22	0.000386147	4	7.44341e-05
mmu-miR-30d-3p	22	0.000386147	38	0.000707124
mmu-miR-3474	22	0.000386147	22	0.000409387
mmu-miR-139-3p	21	0.000368594	27	0.00050243
mmu-miR-191-3p	21	0.000368594	15	0.000279128
mmu-miR-326-3p	21	0.000368594	24	0.000446604
mmu-miR-495-3p	21	0.000368594	32	0.000595472
mmu-miR-503-5p	21	0.000368594	14	0.000260519
mmu-miR-204-3p	20	0.000351042	31	0.000576864
mmu-miR-467a-5p	20	0.000351042	8	0.000148868
mmu-let-7g-3p	19	0.00033349	6	0.000111651
mmu-miR-199a-5p	19	0.00033349	14	0.000260519
mmu-miR-23b-5p	19	0.00033349	8	0.000148868
mmu-miR-433-5p	19	0.00033349	20	0.00037217
mmu-miR-501-5p	19	0.00033349	29	0.000539647
mmu-miR-130b-5p	18	0.000315938	13	0.000241911
mmu-miR-3072-3p	18	0.000315938	27	0.00050243
mmu-miR-30c-1-3p	18	0.000315938	10	0.000186085
mmu-miR-362-3p	18	0.000315938	23	0.000427996
mmu-miR-375-5p	18	0.000315938	15	0.000279128
mmu-miR-1188-5p	17	0.000298386	78	0.00145146
mmu-miR-124-3p	17	0.000298386	0	0
mmu-miR-18a-5p	17	0.000298386	13	0.000241911
mmu-miR-28c	17	0.000298386	12	0.000223302
mmu-miR-3066-5p	17	0.000298386	25	0.000465213
mmu-miR-370-5p	17	0.000298386	18	0.000334953
mmu-miR-539-3p	17	0.000298386	14	0.000260519
mmu-let-7e-3p	16	0.000280834	15	0.000279128
mmu-miR-135a-5p	16	0.000280834	6	0.000111651
mmu-miR-28b	16	0.000280834	16	0.000297736
mmu-miR-3470b	16	0.000280834	16	0.000297736
mmu-miR-874-3p	16	0.000280834	16	0.000297736
mmu-miR-1191	15	0.000263282	17	0.000316345
mmu-miR-1843b-3p	15	0.000263282	20	0.00037217
mmu-miR-1929-5p	15	0.000263282	11	0.000204694
mmu-miR-496-3p	15	0.000263282	22	0.000409387
mmu-miR-194-2-3p	14	0.00024573	25	0.000465213
mmu-let-7f-1-3p	13	0.000228178	4	7.44341e-05
mmu-miR-1193-3p	13	0.000228178	21	0.000390779
mmu-miR-135a-2-3p	13	0.000228178	6	0.000111651
mmu-miR-3096-5p	13	0.000228178	7	0.00013026
mmu-miR-3470a	13	0.000228178	11	0.000204694
mmu-miR-543-3p	13	0.000228178	9	0.000167477
mmu-miR-770-5p	13	0.000228178	33	0.000614081
mmu-miR-142-5p	12	0.000210625	15	0.000279128
mmu-miR-25-5p	12	0.000210625	31	0.000576864
mmu-miR-3072-5p	12	0.000210625	14	0.000260519
mmu-miR-495-5p	12	0.000210625	14	0.000260519
mmu-miR-155-5p	11	0.000193073	20	0.00037217
mmu-miR-190b-5p	11	0.000193073	24	0.000446604
mmu-miR-322-3p	11	0.000193073	23	0.000427996
mmu-miR-543-5p	11	0.000193073	20	0.00037217
mmu-miR-19a-3p	10	0.000175521	5	9.30426e-05
mmu-miR-377-5p	10	0.000175521	13	0.000241911
mmu-miR-450a-5p	10	0.000175521	8	0.000148868
mmu-miR-493-3p	10	0.000175521	17	0.000316345
mmu-miR-503-3p	10	0.000175521	5	9.30426e-05
mmu-miR-544-5p	10	0.000175521	9	0.000167477
mmu-miR-1198-3p	9	0.000157969	13	0.000241911
mmu-miR-1934-3p	9	0.000157969	10	0.000186085
mmu-miR-214-3p	9	0.000157969	6	0.000111651
mmu-miR-3103-5p	9	0.000157969	10	0.000186085
mmu-miR-5099	9	0.000157969	7	0.00013026
mmu-miR-674-5p	9	0.000157969	6	0.000111651
mmu-miR-802-3p	9	0.000157969	10	0.000186085
mmu-miR-1224-3p	8	0.000140417	7	0.00013026
mmu-miR-185-3p	8	0.000140417	17	0.000316345
mmu-miR-1940	8	0.000140417	5	9.30426e-05
mmu-miR-20b-5p	8	0.000140417	19	0.000353562
mmu-miR-219-5p	8	0.000140417	10	0.000186085
mmu-miR-223-3p	8	0.000140417	1	1.86085e-05
mmu-miR-26a-2-3p	8	0.000140417	4	7.44341e-05
mmu-miR-299b-3p	8	0.000140417	8	0.000148868
mmu-miR-331-5p	8	0.000140417	6	0.000111651
mmu-miR-542-5p	8	0.000140417	6	0.000111651
mmu-miR-1927	7	0.000122865	4	7.44341e-05
mmu-miR-1981-3p	7	0.000122865	15	0.000279128
mmu-miR-210-5p	7	0.000122865	1	1.86085e-05
mmu-miR-33-3p	7	0.000122865	3	5.58255e-05
mmu-miR-450b-3p	7	0.000122865	1	1.86085e-05
mmu-miR-488-3p	7	0.000122865	98	0.00182363
mmu-miR-5710	7	0.000122865	15	0.000279128
mmu-miR-669a-3p	7	0.000122865	3	5.58255e-05
mmu-miR-758-3p	7	0.000122865	4	7.44341e-05
mmu-miR-10a-3p	6	0.000105313	8	0.000148868
mmu-miR-1193-5p	6	0.000105313	5	9.30426e-05
mmu-miR-134-3p	6	0.000105313	7	0.00013026
mmu-miR-341-5p	6	0.000105313	8	0.000148868
mmu-miR-344c-3p	6	0.000105313	1	1.86085e-05
mmu-miR-344d-3p	6	0.000105313	2	3.7217e-05
mmu-miR-351-5p	6	0.000105313	0	0
mmu-miR-383-3p	6	0.000105313	1	1.86085e-05
mmu-miR-466d-3p	6	0.000105313	2	3.7217e-05
mmu-miR-5114	6	0.000105313	1	1.86085e-05
mmu-miR-5132	6	0.000105313	16	0.000297736
mmu-miR-592-5p	6	0.000105313	1	1.86085e-05
mmu-miR-674-3p	6	0.000105313	8	0.000148868
mmu-miR-7b-3p	6	0.000105313	1	1.86085e-05
mmu-miR-128-1-5p	5	8.77606e-05	5	9.30426e-05
mmu-miR-193-3p	5	8.77606e-05	10	0.000186085
mmu-miR-193-5p	5	8.77606e-05	6	0.000111651
mmu-miR-196a-5p	5	8.77606e-05	0	0
mmu-miR-196b-5p	5	8.77606e-05	2	3.7217e-05
mmu-miR-211-5p	5	8.77606e-05	3	5.58255e-05
mmu-miR-3070b-3p	5	8.77606e-05	31	0.000576864
mmu-miR-3084-3p	5	8.77606e-05	8	0.000148868
mmu-miR-3084-5p	5	8.77606e-05	19	0.000353562
mmu-miR-363-3p	5	8.77606e-05	3	5.58255e-05
mmu-miR-677-5p	5	8.77606e-05	5	9.30426e-05
mmu-miR-744-3p	5	8.77606e-05	1	1.86085e-05
mmu-miR-98-3p	5	8.77606e-05	7	0.00013026
mmu-miR-1199-5p	4	7.02085e-05	4	7.44341e-05
mmu-miR-138-2-3p	4	7.02085e-05	10	0.000186085
mmu-miR-1947-5p	4	7.02085e-05	3	5.58255e-05
mmu-miR-26a-1-3p	4	7.02085e-05	2	3.7217e-05
mmu-miR-3061-5p	4	7.02085e-05	14	0.000260519
mmu-miR-3064-5p	4	7.02085e-05	2	3.7217e-05
mmu-miR-3087-5p	4	7.02085e-05	8	0.000148868
mmu-miR-412-3p	4	7.02085e-05	9	0.000167477
mmu-miR-467d-5p	4	7.02085e-05	4	7.44341e-05
mmu-miR-483-5p	4	7.02085e-05	10	0.000186085
mmu-miR-5102	4	7.02085e-05	12	0.000223302
mmu-miR-544-3p	4	7.02085e-05	8	0.000148868
mmu-miR-5615-5p	4	7.02085e-05	0	0
mmu-miR-93-3p	4	7.02085e-05	4	7.44341e-05
mmu-miR-99a-3p	4	7.02085e-05	3	5.58255e-05
mmu-miR-106a-5p	3	5.26564e-05	6	0.000111651
mmu-miR-1194	3	5.26564e-05	3	5.58255e-05
mmu-miR-1247-3p	3	5.26564e-05	1	1.86085e-05
mmu-miR-1930-5p	3	5.26564e-05	1	1.86085e-05
mmu-miR-1945	3	5.26564e-05	18	0.000334953
mmu-miR-1964-3p	3	5.26564e-05	5	9.30426e-05
mmu-miR-1b-3p	3	5.26564e-05	1	1.86085e-05
mmu-miR-20a-3p	3	5.26564e-05	3	5.58255e-05
mmu-miR-214-5p	3	5.26564e-05	2	3.7217e-05
mmu-miR-216b-3p	3	5.26564e-05	5	9.30426e-05
mmu-miR-301a-5p	3	5.26564e-05	1	1.86085e-05
mmu-miR-3074-5p	3	5.26564e-05	1	1.86085e-05
mmu-miR-3088-3p	3	5.26564e-05	0	0
mmu-miR-3100-5p	3	5.26564e-05	0	0
mmu-miR-3108-5p	3	5.26564e-05	0	0
mmu-miR-344g-5p	3	5.26564e-05	15	0.000279128
mmu-miR-3475	3	5.26564e-05	0	0
mmu-miR-350-5p	3	5.26564e-05	8	0.000148868
mmu-miR-365-3p	3	5.26564e-05	4	7.44341e-05
mmu-miR-382-3p	3	5.26564e-05	12	0.000223302
mmu-miR-3962	3	5.26564e-05	5	9.30426e-05
mmu-miR-3968	3	5.26564e-05	5	9.30426e-05
mmu-miR-467c-5p	3	5.26564e-05	1	1.86085e-05
mmu-miR-490-3p	3	5.26564e-05	6	0.000111651
mmu-miR-491-5p	3	5.26564e-05	1	1.86085e-05
mmu-miR-497-3p	3	5.26564e-05	0	0
mmu-miR-499-5p	3	5.26564e-05	3	5.58255e-05
mmu-miR-5117-5p	3	5.26564e-05	0	0
mmu-miR-5123	3	5.26564e-05	1	1.86085e-05
mmu-miR-5620-5p	3	5.26564e-05	3	5.58255e-05
mmu-miR-5709	3	5.26564e-05	1	1.86085e-05
mmu-miR-669a-5p	3	5.26564e-05	1	1.86085e-05
mmu-miR-704	3	5.26564e-05	3	5.58255e-05
mmu-miR-873-5p	3	5.26564e-05	0	0
mmu-miR-92a-1-5p	3	5.26564e-05	5	9.30426e-05
mmu-miR-1231-5p	2	3.51042e-05	7	0.00013026
mmu-miR-1249-3p	2	3.51042e-05	5	9.30426e-05
mmu-miR-1306-3p	2	3.51042e-05	5	9.30426e-05
mmu-miR-130a-5p	2	3.51042e-05	7	0.00013026
mmu-miR-146a-3p	2	3.51042e-05	0	0
mmu-miR-15b-3p	2	3.51042e-05	7	0.00013026
mmu-miR-16-2-3p	2	3.51042e-05	0	0
mmu-miR-18a-3p	2	3.51042e-05	1	1.86085e-05
mmu-miR-1931	2	3.51042e-05	2	3.7217e-05
mmu-miR-1932	2	3.51042e-05	2	3.7217e-05
mmu-miR-1958	2	3.51042e-05	0	0
mmu-miR-205-3p	2	3.51042e-05	2	3.7217e-05
mmu-miR-23a-5p	2	3.51042e-05	1	1.86085e-05
mmu-miR-297a-5p	2	3.51042e-05	1	1.86085e-05
mmu-miR-3075-5p	2	3.51042e-05	2	3.7217e-05
mmu-miR-3076-3p	2	3.51042e-05	0	0
mmu-miR-3083-5p	2	3.51042e-05	2	3.7217e-05
mmu-miR-3110-5p	2	3.51042e-05	5	9.30426e-05
mmu-miR-323-5p	2	3.51042e-05	4	7.44341e-05
mmu-miR-3473	2	3.51042e-05	3	5.58255e-05
mmu-miR-429-5p	2	3.51042e-05	2	3.7217e-05
mmu-miR-466c-5p	2	3.51042e-05	0	0
mmu-miR-467b-5p	2	3.51042e-05	1	1.86085e-05
mmu-miR-486-3p	2	3.51042e-05	1	1.86085e-05
mmu-miR-487b-5p	2	3.51042e-05	0	0
mmu-miR-505-5p	2	3.51042e-05	1	1.86085e-05
mmu-miR-669d-5p	2	3.51042e-05	0	0
mmu-miR-669l-5p	2	3.51042e-05	1	1.86085e-05
mmu-miR-709	2	3.51042e-05	12	0.000223302
mmu-miR-758-5p	2	3.51042e-05	0	0
mmu-miR-9-3p	2	3.51042e-05	2	3.7217e-05
mmu-let-7c-1-3p	1	1.75521e-05	0	0
mmu-miR-103-2-5p	1	1.75521e-05	1	1.86085e-05
mmu-miR-107-5p	1	1.75521e-05	0	0
mmu-miR-10b-3p	1	1.75521e-05	2	3.7217e-05
mmu-miR-1188-3p	1	1.75521e-05	1	1.86085e-05
mmu-miR-1197-5p	1	1.75521e-05	0	0
mmu-miR-1247-5p	1	1.75521e-05	0	0
mmu-miR-1306-5p	1	1.75521e-05	0	0
mmu-miR-147-3p	1	1.75521e-05	0	0
mmu-miR-149-3p	1	1.75521e-05	1	1.86085e-05
mmu-miR-150-3p	1	1.75521e-05	0	0
mmu-miR-15a-3p	1	1.75521e-05	2	3.7217e-05
mmu-miR-181b-1-3p	1	1.75521e-05	0	0
mmu-miR-182-3p	1	1.75521e-05	1	1.86085e-05
mmu-miR-188-3p	1	1.75521e-05	1	1.86085e-05
mmu-miR-190b-3p	1	1.75521e-05	0	0
mmu-miR-192-3p	1	1.75521e-05	2	3.7217e-05
mmu-miR-1934-5p	1	1.75521e-05	0	0
mmu-miR-193b-3p	1	1.75521e-05	1	1.86085e-05
mmu-miR-1951	1	1.75521e-05	0	0
mmu-miR-1953	1	1.75521e-05	0	0
mmu-miR-1955-5p	1	1.75521e-05	0	0
mmu-miR-1964-5p	1	1.75521e-05	1	1.86085e-05
mmu-miR-1970	1	1.75521e-05	0	0
mmu-miR-199b-5p	1	1.75521e-05	1	1.86085e-05
mmu-miR-19b-1-5p	1	1.75521e-05	0	0
mmu-miR-2137	1	1.75521e-05	3	5.58255e-05
mmu-miR-217-3p	1	1.75521e-05	1	1.86085e-05
mmu-miR-218-2-3p	1	1.75521e-05	0	0
mmu-miR-300-5p	1	1.75521e-05	6	0.000111651
mmu-miR-3060-3p	1	1.75521e-05	3	5.58255e-05
mmu-miR-3061-3p	1	1.75521e-05	1	1.86085e-05
mmu-miR-3065-3p	1	1.75521e-05	5	9.30426e-05
mmu-miR-3065-5p	1	1.75521e-05	0	0
mmu-miR-3069-3p	1	1.75521e-05	3	5.58255e-05
mmu-miR-3069-5p	1	1.75521e-05	2	3.7217e-05
mmu-miR-3070a-3p	1	1.75521e-05	1	1.86085e-05
mmu-miR-3070a-5p	1	1.75521e-05	3	5.58255e-05
mmu-miR-3070b-5p	1	1.75521e-05	3	5.58255e-05
mmu-miR-3074-1-3p	1	1.75521e-05	1	1.86085e-05
mmu-miR-3080-3p	1	1.75521e-05	0	0
mmu-miR-3080-5p	1	1.75521e-05	1	1.86085e-05
mmu-miR-3083-3p	1	1.75521e-05	0	0
mmu-miR-3087-3p	1	1.75521e-05	2	3.7217e-05
mmu-miR-3097-5p	1	1.75521e-05	0	0
mmu-miR-3098-5p	1	1.75521e-05	0	0
mmu-miR-3102-5p	1	1.75521e-05	0	0
mmu-miR-3103-3p	1	1.75521e-05	0	0
mmu-miR-3105-3p	1	1.75521e-05	0	0
mmu-miR-32-3p	1	1.75521e-05	1	1.86085e-05
mmu-miR-344b-3p	1	1.75521e-05	0	0
mmu-miR-3473d	1	1.75521e-05	2	3.7217e-05
mmu-miR-351-3p	1	1.75521e-05	5	9.30426e-05
mmu-miR-365-2-5p	1	1.75521e-05	6	0.000111651
mmu-miR-381-5p	1	1.75521e-05	2	3.7217e-05
mmu-miR-3960	1	1.75521e-05	0	0
mmu-miR-3966	1	1.75521e-05	0	0
mmu-miR-421-5p	1	1.75521e-05	0	0
mmu-miR-452-3p	1	1.75521e-05	2	3.7217e-05
mmu-miR-466a-5p	1	1.75521e-05	0	0
mmu-miR-466b-3p	1	1.75521e-05	2	3.7217e-05
mmu-miR-466h-5p	1	1.75521e-05	1	1.86085e-05
mmu-miR-466p-5p	1	1.75521e-05	0	0
mmu-miR-467e-5p	1	1.75521e-05	1	1.86085e-05
mmu-miR-490-5p	1	1.75521e-05	3	5.58255e-05
mmu-miR-496-5p	1	1.75521e-05	0	0
mmu-miR-500-5p	1	1.75521e-05	0	0
mmu-miR-5101	1	1.75521e-05	0	0
mmu-miR-5107	1	1.75521e-05	1	1.86085e-05
mmu-miR-511-3p	1	1.75521e-05	1	1.86085e-05
mmu-miR-5112	1	1.75521e-05	1	1.86085e-05
mmu-miR-5121	1	1.75521e-05	1	1.86085e-05
mmu-miR-5122	1	1.75521e-05	0	0
mmu-miR-5128	1	1.75521e-05	6	0.000111651
mmu-miR-5133	1	1.75521e-05	0	0
mmu-miR-547-3p	1	1.75521e-05	1	1.86085e-05
mmu-miR-5617-5p	1	1.75521e-05	0	0
mmu-miR-5620-3p	1	1.75521e-05	0	0
mmu-miR-5621-3p	1	1.75521e-05	0	0
mmu-miR-5623-5p	1	1.75521e-05	0	0
mmu-miR-615-3p	1	1.75521e-05	0	0
mmu-miR-669h-5p	1	1.75521e-05	0	0
mmu-miR-669o-3p	1	1.75521e-05	0	0
mmu-miR-669p-5p	1	1.75521e-05	0	0
mmu-miR-672-3p	1	1.75521e-05	1	1.86085e-05
mmu-miR-701-5p	1	1.75521e-05	4	7.44341e-05
mmu-miR-702	1	1.75521e-05	8	0.000148868
mmu-miR-877-3p	1	1.75521e-05	6	0.000111651
mmu-miR-96-3p	1	1.75521e-05	1	1.86085e-05
mmu-miR-1197-3p	0	0	1	1.86085e-05
mmu-miR-133a-3p	0	0	3	5.58255e-05
mmu-miR-144-3p	0	0	3	5.58255e-05
mmu-miR-146b-3p	0	0	1	1.86085e-05
mmu-miR-184-5p	0	0	1	1.86085e-05
mmu-miR-18b-5p	0	0	1	1.86085e-05
mmu-miR-1933-3p	0	0	1	1.86085e-05
mmu-miR-1938	0	0	1	1.86085e-05
mmu-miR-193b-5p	0	0	1	1.86085e-05
mmu-miR-1948-3p	0	0	3	5.58255e-05
mmu-miR-1948-5p	0	0	3	5.58255e-05
mmu-miR-1955-3p	0	0	1	1.86085e-05
mmu-miR-1956	0	0	2	3.7217e-05
mmu-miR-1965	0	0	1	1.86085e-05
mmu-miR-1966	0	0	2	3.7217e-05
mmu-miR-1968-3p	0	0	2	3.7217e-05
mmu-miR-1b-5p	0	0	1	1.86085e-05
mmu-miR-202-5p	0	0	1	1.86085e-05
mmu-miR-215-3p	0	0	1	1.86085e-05
mmu-miR-216a-3p	0	0	4	7.44341e-05
mmu-miR-297c-5p	0	0	1	1.86085e-05
mmu-miR-301b-5p	0	0	2	3.7217e-05
mmu-miR-3077-3p	0	0	1	1.86085e-05
mmu-miR-3082-5p	0	0	1	1.86085e-05
mmu-miR-3094-5p	0	0	1	1.86085e-05
mmu-miR-3098-3p	0	0	1	1.86085e-05
mmu-miR-3101-5p	0	0	1	1.86085e-05
mmu-miR-328-5p	0	0	1	1.86085e-05
mmu-miR-344f-5p	0	0	1	1.86085e-05
mmu-miR-344i	0	0	1	1.86085e-05
mmu-miR-365-1-5p	0	0	1	1.86085e-05
mmu-miR-374c-5p	0	0	1	1.86085e-05
mmu-miR-3963	0	0	1	1.86085e-05
mmu-miR-3969	0	0	1	1.86085e-05
mmu-miR-449a-5p	0	0	1	1.86085e-05
mmu-miR-449b	0	0	1	1.86085e-05
mmu-miR-450b-5p	0	0	1	1.86085e-05
mmu-miR-452-5p	0	0	2	3.7217e-05
mmu-miR-466a-3p	0	0	0	0
mmu-miR-466c-3p	0	0	0	0
mmu-miR-466e-3p	0	0	0	0
mmu-miR-466i-5p	0	0	0	0
mmu-miR-466p-3p	0	0	0	0
mmu-miR-467d-3p	0	0	0	0
mmu-miR-488-5p	0	0	1	1.86085e-05
mmu-miR-491-3p	0	0	2	3.7217e-05
mmu-miR-504-5p	0	0	1	1.86085e-05
mmu-miR-5097	0	0	1	1.86085e-05
mmu-miR-5100	0	0	2	3.7217e-05
mmu-miR-5105	0	0	2	3.7217e-05
mmu-miR-5119	0	0	1	1.86085e-05
mmu-miR-5126	0	0	8	0.000148868
mmu-miR-5621-5p	0	0	1	1.86085e-05
mmu-miR-5624-5p	0	0	1	1.86085e-05
mmu-miR-665-5p	0	0	1	1.86085e-05
mmu-miR-668-5p	0	0	2	3.7217e-05
mmu-miR-669b-5p	0	0	0	0
mmu-miR-669f-5p	0	0	2	3.7217e-05
mmu-miR-690	0	0	2	3.7217e-05
mmu-miR-701-3p	0	0	1	1.86085e-05
mmu-miR-712-3p	0	0	1	1.86085e-05
mmu-miR-714	0	0	1	1.86085e-05
mmu-miR-871-3p	0	0	1	1.86085e-05
mmu-miR-874-5p	0	0	2	3.7217e-05
